# Supplementary material for: Laughter influences social bonding but not prosocial generosity to friends and strangers
Source: PLoS One. 2021 Aug 13;16(8):e0256229. doi: 10.1371/journal.pone.0256229 (PMC8362988; doi:10.1371/journal.pone.0256229)
Supplement: S1 Data — (XLSX) [file pone.0256229.s001.xlsx]

## Sheet: Sheet1
			PAIN		PANAS_POS	PANAS_NEG	FRIENDSHIP	DONATION$	DONATION$	DONATION#	DONATION#
SEX	VIDEO	GROUP	CHANGE	LAUGHTER	CHANGE	CHANGE	SCORE*	SELFvFriend	FRIEND	SELFvStranger	STRANGER
F	comedy	alone	376	9	14	-35	7	0	5	0	5
F	comedy	group	64	27	15	-13	10	0	5	5	0			* Friendship score: rated emotional closeness to accompanying friend
F	comedy	group	102	27	6	-3	10	0	5	5	0			$ comparison of Self vs Friend in a zero-sum Dictator Game
F	comedy	alone	250	15	4	-10	10	0	5	3	2			# comparison of Self to Stranger in a zero-sum Dictator Game
F	comedy	alone	210	5	-1	1	9	0	5	1	4
F	neutral	alone	230	0	-21	-3	10	0	5	5	0
F	neutral	alone	90	0	-11	0	8	0	5	5	0
F	neutral	alone	200	0	-24	-4	7	2	3	2	3
F	neutral	alone	150	0	-8	0	8	1	4	2	3
F	neutral	alone	125	0	-15	2	10	3	2	0	5
F	neutral	alone	180	0	-26	18	10	5	0	0	5
F	neutral	alone	180	0	-16	1	6	3	2	2	3
F	neutral	alone	112	0	-13	-2	4	3	2	1	4
F	comedy	group	180	13	3	-1	7	3	2	0	5
F	comedy	group	318	13	6	-13	7	2	3	2	3
F	neutral	alone	230	0	11	-12	6	4	1	0	5
F	neutral	alone	220	0	-6	-5	3	5	0	0	5
F	comedy	alone	130	14	-25	2	9	3	2	0	5
F	comedy	alone	280	6	-6	0	7	4	1	1	4
F	neutral	alone	212	1	1	1	7	2	3	2	3
F	neutral	alone	290	0	-15	5	6	2	3	1	4
F	comedy	group	280	18	-15	-2	7	3	2	1	4
F	comedy	group	210	16	-7	-3	5	2	3	2	3
F	comedy	group	224	20	-14	-2	6	1	4	3	2
F	comedy	group	100	18	21	-8	7	2	3	0	5
F	comedy	alone	190	7	19	-15	8	5	0	2	3
F	comedy	alone	150	16	8	-7	10	4	1	2	3
F	neutral	alone	120	0	9	0	9	0	5	5	0
F	neutral	alone	250	0	4	-4	8	2	3	0	5
F	comedy	alone	290	0	-5	1	7	0	5	3	2
F	comedy	alone	180	7	-11	-3	6	0	5	1	4
F	comedy	alone	150	15	-2	-57	4	0	5	5	0
F	comedy	alone	140	5	1	-9	4	2	3	0	5
F	neutral	alone	250	0	13	-3	8	3	2	1	4
F	neutral	alone	150	0	6	-13	7	3	2	0	5
F	comedy	alone	120	2	0	-2	7	2	3	2	3
F	comedy	alone	320	0	-23	-3	4	0	5	5	0
F	comedy	group	120		-6	-15	10	3	2	1	4
F	comedy	group	10		13	-1	7	5	0	0	5
F	comedy	group	310		6	-2	7	5	0	0	5
F	comedy	group	340		-4	-6	8	0	5	0	5
M	comedy	alone	290	4	7	-15	7	1	4	0	5
M	comedy	group	240	27	10	-3	8	3	2	2	3
M	comedy	group	320	27	6	-8	7	3	2	1	4
M	comedy	alone	130	2	-7	6	7	2	3	3	2
M	comedy	alone	160	8	-32	-5	7	3	2	0	5
M	comedy	group	400	13	-2	-4	7	1	4	2	3
M	comedy	group	400	13	3	-4	7	3	2	0	5
M	comedy	alone	300	9	5	-4	5	0	5	0	5
M	comedy	alone	300	7	17	-1	9	0	5	5	0
M	comedy	alone	170	4	7	-5	7	3	2	0	5
M	comedy	alone	270	3	-3	-8	6	2	3	2	3
M	neutral	alone	172	0	-13	-3	2	3	2	0	5
M	neutral	alone	240	0	2	0	2	2	3	2	3
M	comedy	alone	-6	12	0	-4	4	3	2	2	3
M	comedy	alone	300	2	-2	12	7	4	1	0	5
M	neutral	alone	210	0	-25	13	7	3	2	1	4
M	neutral	alone	190	0	0	-1	7	0	5	5	0
M	neutral	alone	4	0	0	0
M	neutral	alone	-118	0	0	0
M	comedy	alone	200	0	-8	-8	8	2	3	3	2
M	comedy	alone	200	0	-3	-10	8	3	2	0	5
