# Supplementary material for: Laughter influences social bonding but not prosocial generosity to friends and strangers
Source: PLoS One. 2021 Aug 13;16(8):e0256229. doi: 10.1371/journal.pone.0256229 (PMC8362988; doi:10.1371/journal.pone.0256229)
Supplement: S2 Data — (XLSX) [file pone.0256229.s002.xlsx]

## Sheet: Recovered_Sheet1
					IOS [bond]	Pain	Laughter
Group_Number	Condition	Sex	Age [yrs]	Donation	difference	Time_diff	rate/min
1	control	f	19	1	0	-6	0
1	control	f	21	50	0	3	0
2	control	f	21	20	0	-2	0
2	control	f	20	15	0	2	0
2	control	f	22	20	-1	10	0
3	comedy	f	20	50	2	10	0
4	comedy	f	21	25	0	11	3.33
4	comedy	f	20	20	2	6	3.44
4	comedy	f	19	20	1	10	4.67
5	control	f	20	20	1	16	0
5	control	f	20	50	-2	18	0
5	control	f	22	50	0	3	0
6	control	f	27	50	0	-4	0
7	comedy	f	20	20	1	6	3.5
7	comedy	f	50	50	1	#NULL!	4.2
7	comedy	f	50	50	2	#NULL!	5
8	comedy	f	21	100	2	19	4.67
8	comedy	f	20	50	0	18	4.33
8	comedy	f	20	40	1	9	5
9	comedy	f	21	32	1	5	4.89
9	comedy	f	20	30	1	9	6.89
10	control	f	19	1	0	11	0
10	control	f	21	50	0	-1	0
11	comedy	f	20	100	1	13	5
11	comedy	f	20	100	1	-2	4.89
12	control	f	21	65	0	-6	0
14	comedy	f	20	100	1	22	3.67
14	comedy	f	20	40	0	19	2.89
14	comedy	f	20	100	2	2	3.4
1	control	m	20	1	0	1	0
1	control	m	20	1	0	2	0
2	control	m	20	50	1	1	0
3	comedy	m	20	100	0	2	0
3	comedy	m	20	100	1	10	0
3	comedy	m	18	50	1	15	0
4	comedy	m	20	30	0	9	3.11
5	control	m	20	10	1	11	0
6	control	m	18	40	0	6	0
6	control	m	21	20	0	8	0
8	comedy	m	19	1	1	3	2.78
9	comedy	m	18	33	0	26	3.11
10	control	m	20	50	0	16	0
10	control	m	18	30	1	15	0
11	comedy	m	20	50	1	16	4.67
11	comedy	m	21	25	1	23	0
12	control	m	20	50	2	1	0
12	control	m	20	100	1	-4	0
13	comedy	m	19	40	0	9	0
13	comedy	m	21	100	0	34	0
13	comedy	m	20	20	0	1	0
13	comedy	m	20	100	1	-2	0
